# Supplementary material for: Large-scale labeling and assessment of sex bias in publicly available expression data
Source: BMC Bioinformatics. 2021 Mar 30;22:168. doi: 10.1186/s12859-021-04070-2 (PMC8011224; doi:10.1186/s12859-021-04070-2)
Supplement: Supplementary file 2 — Additional file 2. Supplementary Tables. [file 12859_2021_4070_MOESM2_ESM.xlsx]

## Sheet: S1A - Sample Breakdown
organism	data_type	label_type	female	male	mixed	unlabeled	num_samples	frac_unlabeled	frac_female	frac_male
human	microarray	metadata	48520	48412	50	233526	330508	0.706567	0.146804	0.146478
human	microarray	expression	158303	139747	0	32458	330508	0.0982064	0.478969	0.422825
human	rnaseq	metadata	8226	7603	392	103642	119863	0.86467	0.0686284	0.0634308
human	rnaseq	expression	40178	42845	0	36840	119863	0.307351	0.335199	0.35745
mouse	microarray	metadata	13735	24913	705	83926	123279	0.680781	0.111414	0.202086
mouse	microarray	expression	50453	57018	0	15808	123279	0.128229	0.409259	0.462512
mouse	rnaseq	metadata	7430	12914	897	100587	121828	0.825648	0.0609876	0.106002
mouse	rnaseq	expression	16447	54599	0	50782	121828	0.416834	0.135002	0.448165

## Sheet: S1B - Study Breakdown
organism	data_type	label_type	female only	mostly female	mixed sex	mostly male	male only	unknown	frac_male_only	frac_female_only	frac_mixed_sex	frac_single_sex	num_studies	frac_missing
human	microarray	metadata	296	71	1117	87	249	9513	0.0219712	0.0261184	0.0985617	0.0480896	11333	0.839407
human	microarray	expression	2630	1053	4038	819	1659	1134	0.146387	0.232066	0.356305	0.378452	11333	0.100062
human	rnaseq	metadata	222	19	264	31	186	5518	0.0298077	0.0355769	0.0423077	0.0653846	6240	0.884295
human	rnaseq	expression	1151	472	1259	480	1122	1756	0.179808	0.184455	0.201763	0.364263	6240	0.28141
mouse	microarray	metadata	594	18	260	48	1128	6991	0.124793	0.0657152	0.0287642	0.190508	9039	0.773426
mouse	microarray	expression	2203	912	1963	905	2126	930	0.235203	0.243722	0.21717	0.478925	9039	0.102887
mouse	rnaseq	metadata	243	7	189	21	463	5554	0.0714837	0.0375174	0.0291802	0.109001	6477	0.857496
mouse	rnaseq	expression	517	285	818	1096	1795	1966	0.277134	0.0798209	0.126293	0.356955	6477	0.303536

## Sheet: S2 - Comparison of different ML
method	human microarray	human RNA-seq	mouse microarray	mouse RNA-seq
AdaBoost	0.899	0.86	0.912	0.902
DecisionTree	0.855	0.826	0.862	0.86
ElasticNet	0.91	0.867	0.896	0.903
KNN	0.731	0.672	0.732	0.668
Lasso	0.909	0.87	0.894	0.907
LDA	0.865	0.531	0.87	0.747
Multi-Layer Perceptron	0.881	0.855	0.872	0.88
Naive Bayes	0.71	0.846	0.639	0.807
RandomForest	0.92	0.881	0.932	0.919
Ridge	0.908	0.865	0.895	0.897
SVC-RBF	0.891	0.872	0.89	0.907

## Sheet: S3A - Assessment datasets
organism	data_type	ds_assess	num_samples	num_f	num_m	num_studies
human	rnaseq	train	3242	1617	1625	573
human	rnaseq	test	748	378	370	135
human	rnaseq	extended_test	3812	1965	1847	161
human	rnaseq	mixed_sex	2156	1044	1112	39
human	rnaseq	single_sex_f	597	597	0	23
human	rnaseq	single_sex_m	419	0	419	17
human	microarray	train	2694	1324	1370	1245
human	microarray	test	708	359	349	319
human	microarray	extended_test	25589	13039	12550	555
human	microarray	mixed_sex	17272	7759	9513	304
human	microarray	single_sex_f	4423	4423	0	87
human	microarray	single_sex_m	2958	0	2958	61
mouse	rnaseq	train	3190	1595	1595	731
mouse	rnaseq	test	802	400	402	183
mouse	rnaseq	extended_test	3867	1643	2224	208
mouse	rnaseq	mixed_sex	1262	647	615	31
mouse	rnaseq	single_sex_f	843	843	0	25
mouse	rnaseq	single_sex_m	1244	0	1244	51
mouse	microarray	train	2388	1162	1226	1295
mouse	microarray	test	631	306	325	357
mouse	microarray	extended_test	11996	3224	8772	732
mouse	microarray	mixed_sex	1928	945	983	70
mouse	microarray	single_sex_f	2352	2352	0	126
mouse	microarray	single_sex_m	7174	0	7174	373

## Sheet: S3B - Sex labeling accuracy
organism	data_type	ds_assess	cutoff	accuracy	frac_labeled
human	microarray	extended_test	0.5	0.931	1
human	microarray	mixed_sex	0.5	0.915	1
human	microarray	single_sex_f	0.5	0.951	1
human	microarray	single_sex_m	0.5	0.976	1
human	microarray	test	0.5	0.917	1
human	microarray	train	0.5	0.92	1
human	rnaseq	extended_test	0.5	0.913	1
human	rnaseq	mixed_sex	0.5	0.95	1
human	rnaseq	single_sex_f	0.5	0.995	1
human	rnaseq	single_sex_m	0.5	0.625	1
human	rnaseq	test	0.5	0.884	1
human	rnaseq	train	0.5	0.87	1
mouse	microarray	extended_test	0.5	0.939	1
mouse	microarray	mixed_sex	0.5	0.933	1
mouse	microarray	single_sex_f	0.5	0.944	1
mouse	microarray	single_sex_m	0.5	0.951	1
mouse	microarray	test	0.5	0.895	1
mouse	microarray	train	0.5	0.917	1
mouse	rnaseq	extended_test	0.5	0.909	1
mouse	rnaseq	mixed_sex	0.5	0.964	1
mouse	rnaseq	single_sex_f	0.5	0.786	1
mouse	rnaseq	single_sex_m	0.5	0.943	1
mouse	rnaseq	test	0.5	0.901	1
mouse	rnaseq	train	0.5	0.919	1
human	microarray	extended_test	0.6	0.941	0.971
human	microarray	mixed_sex	0.6	0.927	0.962
human	microarray	single_sex_f	0.6	0.957	0.984
human	microarray	single_sex_m	0.6	0.979	0.995
human	microarray	test	0.6	0.929	0.972
human	microarray	train	0.6	0.93	0.97
human	rnaseq	extended_test	0.6	0.92	0.95
human	rnaseq	mixed_sex	0.6	0.96	0.957
human	rnaseq	single_sex_f	0.6	1	0.975
human	rnaseq	single_sex_m	0.6	0.624	0.959
human	rnaseq	test	0.6	0.894	0.934
human	rnaseq	train	0.6	0.886	0.936
mouse	microarray	extended_test	0.6	0.949	0.971
mouse	microarray	mixed_sex	0.6	0.946	0.971
mouse	microarray	single_sex_f	0.6	0.953	0.977
mouse	microarray	single_sex_m	0.6	0.96	0.974
mouse	microarray	test	0.6	0.905	0.964
mouse	microarray	train	0.6	0.926	0.977
mouse	rnaseq	extended_test	0.6	0.951	0.896
mouse	rnaseq	mixed_sex	0.6	0.968	0.974
mouse	rnaseq	single_sex_f	0.6	0.905	0.698
mouse	rnaseq	single_sex_m	0.6	0.957	0.959
mouse	rnaseq	test	0.6	0.93	0.914
mouse	rnaseq	train	0.6	0.944	0.883
human	microarray	extended_test	0.7	0.949	0.928
human	microarray	mixed_sex	0.7	0.936	0.898
human	microarray	single_sex_f	0.7	0.961	0.97
human	microarray	single_sex_m	0.7	0.979	0.981
human	microarray	test	0.7	0.934	0.936
human	microarray	train	0.7	0.939	0.919
human	rnaseq	extended_test	0.7	0.974	0.723
human	rnaseq	mixed_sex	0.7	0.984	0.836
human	rnaseq	single_sex_f	0.7	1	0.452
human	rnaseq	single_sex_m	0.7	0.93	0.58
human	rnaseq	test	0.7	0.949	0.733
human	rnaseq	train	0.7	0.933	0.743
mouse	microarray	extended_test	0.7	0.96	0.913
mouse	microarray	mixed_sex	0.7	0.956	0.914
mouse	microarray	single_sex_f	0.7	0.963	0.909
mouse	microarray	single_sex_m	0.7	0.97	0.919
mouse	microarray	test	0.7	0.917	0.894
mouse	microarray	train	0.7	0.933	0.933
mouse	rnaseq	extended_test	0.7	0.967	0.704
mouse	rnaseq	mixed_sex	0.7	0.973	0.796
mouse	rnaseq	single_sex_f	0.7	0.898	0.361
mouse	rnaseq	single_sex_m	0.7	0.986	0.843
mouse	rnaseq	test	0.7	0.947	0.662
mouse	rnaseq	train	0.7	0.955	0.685
human	microarray	extended_test	0.8	0.955	0.819
human	microarray	mixed_sex	0.8	0.943	0.759
human	microarray	single_sex_f	0.8	0.966	0.915
human	microarray	single_sex_m	0.8	0.977	0.842
human	microarray	test	0.8	0.938	0.816
human	microarray	train	0.8	0.946	0.81
human	rnaseq	extended_test	0.8	0.976	0.566
human	rnaseq	mixed_sex	0.8	0.985	0.663
human	rnaseq	single_sex_f	0.8	1	0.268
human	rnaseq	single_sex_m	0.8	0.937	0.492
human	rnaseq	test	0.8	0.96	0.568
human	rnaseq	train	0.8	0.946	0.579
mouse	microarray	extended_test	0.8	0.968	0.823
mouse	microarray	mixed_sex	0.8	0.971	0.817
mouse	microarray	single_sex_f	0.8	0.976	0.827
mouse	microarray	single_sex_m	0.8	0.973	0.832
mouse	microarray	test	0.8	0.93	0.811
mouse	microarray	train	0.8	0.936	0.848
mouse	rnaseq	extended_test	0.8	0.978	0.448
mouse	rnaseq	mixed_sex	0.8	0.974	0.479
mouse	rnaseq	single_sex_f	0.8	0.385	0.0308
mouse	rnaseq	single_sex_m	0.8	1	0.679
mouse	rnaseq	test	0.8	0.957	0.409
mouse	rnaseq	train	0.8	0.95	0.413
human	microarray	extended_test	0.9	0.958	0.549
human	microarray	mixed_sex	0.9	0.945	0.481
human	microarray	single_sex_f	0.9	0.959	0.589
human	microarray	single_sex_m	0.9	0.986	0.672
human	microarray	test	0.9	0.932	0.565
human	microarray	train	0.9	0.95	0.55
human	rnaseq	extended_test	0.9	0.967	0.176
human	rnaseq	mixed_sex	0.9	0.984	0.206
human	rnaseq	single_sex_f	0.9	NaN	0
human	rnaseq	single_sex_m	0.9	0.862	0.208
human	rnaseq	test	0.9	0.968	0.206
human	rnaseq	train	0.9	0.952	0.207
mouse	microarray	extended_test	0.9	0.976	0.628
mouse	microarray	mixed_sex	0.9	0.973	0.644
mouse	microarray	single_sex_f	0.9	0.988	0.639
mouse	microarray	single_sex_m	0.9	0.981	0.638
mouse	microarray	test	0.9	0.949	0.591
mouse	microarray	train	0.9	0.942	0.635
mouse	rnaseq	extended_test	0.9	0.983	0.179
mouse	rnaseq	mixed_sex	0.9	0.978	0.254
mouse	rnaseq	single_sex_f	0.9	0	0.00237
mouse	rnaseq	single_sex_m	0.9	1	0.188
mouse	rnaseq	test	0.9	0.974	0.188
mouse	rnaseq	train	0.9	0.954	0.17

## Sheet: S4A - Platform accuracy
organism	data_type	platform	n	accuracy	frac_labeled
human	microarray	Affymetrix Human Gene 2.1 ST Array (hugene21st)	20	1	1
human	microarray	Affymetrix Human Genome U95 Version 2 Array (hgu95av2)	65	1	0.985
human	microarray	Illumina MouseWG-6 v2.0 expression beadchip (Illumina_MouseWG-6_v2.0)	12	1	1
human	microarray	Sentrix Human-6 v2 Expression BeadChip (Illumina_Human-6_V2.0)	39	1	0.718
human	microarray	Illumina humanRef-8 v2.0 expression beadchip (Illumina_HumanRef-8_v2.0)	592	0.997	0.632
human	microarray	Illumina HumanWG-6 v3.0 expression beadchip (Illumina_HumanWG-6_V3.0)	323	0.997	0.901
human	microarray	Affymetrix Human Genome U95A Array (hgu95a)	241	0.996	0.95
human	microarray	Affymetrix HT HG-U133+ PM Array Plate (hthgu133pluspm)	1123	0.994	0.972
human	microarray	Illumina human-6 v2.0 expression beadchip (Illumina_Human-6_V2.0)	147	0.991	0.796
human	microarray	Affymetrix Human Gene 2.0 ST Array (hugene20st)	85	0.987	0.894
human	microarray	Affymetrix Human Transcriptome Array 2.0 (hta20)	1157	0.981	0.98
human	microarray	Affymetrix HT Human Genome U133A Array (hthgu133a)	563	0.98	0.98
human	microarray	Affymetrix Human Genome U219 Array (hgu219)	1805	0.976	0.984
human	microarray	Affymetrix Human Genome U133A 2.0 Array (hgu133a2)	857	0.968	0.985
human	microarray	Affymetrix Human Gene 1.0 ST Array (hugene10st)	2132	0.966	0.973
human	microarray	Affymetrix Human Gene 1.1 ST Array (hugene11st)	751	0.964	0.996
human	microarray	Affymetrix Human Genome U133 Plus 2.0 Array (hgu133plus2)	10363	0.945	0.95
human	microarray	Illumina HumanRef-8 v3.0 expression beadchip (Illumina_HumanRef-8_v3.0)	202	0.935	0.757
human	microarray	Affymetrix Human Genome U133A Array (hgu133a)	2126	0.934	0.908
human	microarray	Illumina HumanHT-12 V3.0 expression beadchip (Illumina_HumanHT-12_V3.0)	1577	0.876	0.85
human	microarray	Illumina HumanHT-12 V4.0 expression beadchip (Illumina_HumanHT-12_V4.0)	1526	0.875	0.771
human	microarray	Sentrix Human-6 Expression BeadChip (Illumina_Human-6_v1.0)	79	0.5	0.684
human	rnaseq	Illumina HiScanSQ (IlluminaHiScanSQ)	8	1	0.25
human	rnaseq	Illumina HiSeq 3000 (IlluminaHiSeq3000)	14	1	1
human	rnaseq	NextSeq 550 (NextSeq550)	14	1	1
human	rnaseq	Illumina HiSeq 2000 (IlluminaHiSeq2000)	1161	0.985	0.792
human	rnaseq	Illumina HiSeq 2500 (IlluminaHiSeq2500)	1706	0.983	0.778
human	rnaseq	Illumina HiSeq 4000 (IlluminaHiSeq4000)	588	0.962	0.757
human	rnaseq	NextSeq 500 (NextSeq500)	335	0.92	0.484
human	rnaseq	Ion Torrent Proton (IonTorrentProton)	157	0.909	0.14
human	rnaseq	Illumina HiSeq 1500 (IlluminaHiSeq1500)	8	0.714	0.875
human	rnaseq	Illumina Genome Analyzer IIx (IlluminaGenomeAnalyzerIIx)	1	0	1
human	rnaseq	Illumina Genome Analyzer II (IlluminaGenomeAnalyzerII)	1	0	0
mouse	microarray	Affymetrix HT Mouse Genome 430A Array (htmg430a)	586	1	0.742
mouse	microarray	Affymetrix Murine Genome U74A Version 2 Array (mgu74av2)	60	1	1
mouse	microarray	Illumina HiSeq 2000 (Illumina HiSeq 2000)	10	1	1
mouse	microarray	MouseWG-6 V2 (Illumina_MouseWG-6_v2.0)	16	1	0.188
mouse	microarray	Affymetrix Mouse Gene 2.1 ST Array (mogene21st)	210	0.995	1
mouse	microarray	Affymetrix Mouse Expression 430A Array (moe430a)	392	0.982	0.86
mouse	microarray	Affymetrix Mouse Gene 1.1 ST Array (mogene11st)	634	0.981	0.984
mouse	microarray	Affymetrix Mouse Genome 430A 2.0 Array (mouse430a2)	642	0.977	0.969
mouse	microarray	Affymetrix Human Gene 1.0 ST Array (hugene10st)	63	0.968	1
mouse	microarray	Affymetrix Mouse Genome 430 2.0 Array (mouse4302)	5063	0.966	0.938
mouse	microarray	Affymetrix Mouse Gene 1.0 ST Array (mogene10st)	2885	0.96	0.964
mouse	microarray	Affymetrix Mouse Gene 2.0 ST Array (mogene20st)	582	0.946	0.96
mouse	microarray	Illumina MouseWG-6 v2.0 expression beadchip (Illumina_MouseWG-6_v2.0)	413	0.915	0.831
mouse	microarray	Illumina MouseRef-8 v2.0 expression beadchip (Illumina_MouseRef-8_v2.0)	498	0.87	0.572
mouse	microarray	Affymetrix Human Genome U133 Plus 2.0 Array (hgu133plus2)	25	0.857	0.84
mouse	microarray	Illumina mouse-6 v1.1 expression beadchip (Illumina_Mouse-6_v1.1)	91	0.394	0.363
mouse	microarray	Affymetrix Mouse Clariom S Array (clariomsmouse)	19	0.385	0.684
mouse	microarray	Illumina mouseRef-8 v1.1 expression beadchip (Illumina_MouseRef-8_V1.1)	14	0.143	1
mouse	microarray	Illumina_Mouse-6_v1.1 (Illumina_Mouse-6_v1.1)	6	0	0
mouse	rnaseq	Illumina Genome Analyzer (IlluminaGenomeAnalyzer)	9	1	0.333
mouse	rnaseq	Illumina Genome Analyzer II (IlluminaGenomeAnalyzerII)	22	1	0.273
mouse	rnaseq	Illumina Genome Analyzer IIx (IlluminaGenomeAnalyzerIIx)	16	1	0.562
mouse	rnaseq	Illumina HiScanSQ (IlluminaHiScanSQ)	10	1	1
mouse	rnaseq	Illumina HiSeq 4000 (IlluminaHiSeq4000)	513	1	0.595
mouse	rnaseq	Ion Torrent Proton (IonTorrentProton)	24	1	0.25
mouse	rnaseq	NextSeq 550 (NextSeq550)	36	1	1
mouse	rnaseq	Illumina HiSeq 2000 (IlluminaHiSeq2000)	1070	0.978	0.796
mouse	rnaseq	Illumina HiSeq 3000 (IlluminaHiSeq3000)	54	0.964	0.519
mouse	rnaseq	Illumina HiSeq 1500 (IlluminaHiSeq1500)	68	0.962	0.765
mouse	rnaseq	NextSeq 500 (NextSeq500)	596	0.956	0.614
mouse	rnaseq	Illumina HiSeq 2500 (IlluminaHiSeq2500)	1424	0.955	0.737
mouse	rnaseq	Illumina HiSeq 1000 (IlluminaHiSeq1000)	81	0.922	0.63

## Sheet: S4B - Platform summary
organism	data_type	poor_accuracy	not_in_test	included	approx_accuracy	approx_frac_labeled
human	microarray	0.001676	0.003679	0.9946	0.9431	0.9291
human	rnaseq	0.03089	0.01844	0.9507	0.9209	0.6976
mouse	microarray	0.01158	0.008826	0.9796	0.9416	0.9061
mouse	rnaseq	0	3.9e-05	1	0.9672	0.7126

## Sheet: S5A - Model features Human Micr
coef	gene_name	chromosome_name	region	ensembl_gene_id	xci_status	reference
0.2348	TXLNGY	Y	non-PAR	ENSG00000131002	NA	NA
0.2316	USP9Y	Y	non-PAR	ENSG00000114374	NA	NA
0.2286	ZFY	Y	non-PAR	ENSG00000067646	NA	NA
0.2132	UTY	Y	non-PAR	ENSG00000183878	NA	NA
0.1966	KDM5D	Y	non-PAR	ENSG00000012817	NA	NA
0.0947	EIF1AY	Y	non-PAR	ENSG00000198692	NA	NA
0.055	RPS4Y1	Y	non-PAR	ENSG00000129824	NA	NA
0.0216	NLGN4Y	Y	non-PAR	ENSG00000165246	NA	NA
0.0195	DDX3Y	Y	non-PAR	ENSG00000067048	NA	NA
0.0137	TTTY14	Y	non-PAR	ENSG00000176728	NA	NA
0.0114	G6PD	X	non-PAR	ENSG00000160211	inactive	Tukiainen et al 2017
0.0087	NLGN3	X	non-PAR	ENSG00000196338	inactive	Tukiainen et al 2017
0.0057	IL13RA1	X	non-PAR	ENSG00000131724	inactive	Tukiainen et al 2017
0.0046	ZDHHC9	X	non-PAR	ENSG00000188706	inactive	Tukiainen et al 2017
0.0033	CD99L2	X	non-PAR	ENSG00000102181	inactive	Tukiainen et al 2017
0.003	ZBTB33	X	non-PAR	ENSG00000177485	inactive	Tukiainen et al 2017
0.0024	RNF128	X	non-PAR	ENSG00000133135	unknown	Tukiainen et al 2017
0.0018	SLC6A8	X	non-PAR	ENSG00000130821	unknown	Tukiainen et al 2017
0.0004	ZMYM3	X	non-PAR	ENSG00000147130	inactive	Tukiainen et al 2017
-0.0002	OFD1	X	non-PAR	ENSG00000046651	escape	Tukiainen et al 2017
-0.0008	SH3BGRL	X	non-PAR	ENSG00000131171	variable	Tukiainen et al 2017
-0.0016	UXT	X	non-PAR	ENSG00000126756	inactive	Tukiainen et al 2017
-0.0018	STAG2	X	non-PAR	ENSG00000101972	inactive	Tukiainen et al 2017
-0.0024	EIF2S3	X	non-PAR	ENSG00000130741	escape	Tukiainen et al 2017
-0.0048	HNRNPH2	X	non-PAR	ENSG00000126945	inactive	Tukiainen et al 2017
-0.0078	TSC22D3	X	non-PAR	ENSG00000157514	inactive	Tukiainen et al 2017
-0.0086	RS1	X	non-PAR	ENSG00000102104	inactive	Tukiainen et al 2017
-0.0148	XIST	X	non-PAR	ENSG00000229807	escape	Tukiainen et al 2017
-0.0306	JPX	X	non-PAR	ENSG00000225470	escape	Tukiainen et al 2017
-0.0414	KDM6A	X	non-PAR	ENSG00000147050	escape	Tukiainen et al 2017
-0.0525	PUDP	X	non-PAR	ENSG00000130021	NA	NA
-0.0757	ZFX	X	non-PAR	ENSG00000005889	escape	Tukiainen et al 2017
-0.0858	ZRSR2	X	non-PAR	ENSG00000169249	escape	Tukiainen et al 2017

## Sheet: S5B - Model Features Human RNA-
coef	ensembl_transcript_id	ensembl_gene_id	gene_name	chromosome_name	region	xci_status	reference
0.2422	ENST00000250784	ENSG00000129824	RPS4Y1	Y	non-PAR	NA	NA
0.2194	ENST00000430575	ENSG00000129824	RPS4Y1	Y	non-PAR	NA	NA
0.1977	ENST00000336079	ENSG00000067048	DDX3Y	Y	non-PAR	NA	NA
0.1754	ENST00000361365	ENSG00000198692	EIF1AY	Y	non-PAR	NA	NA
0.1657	ENST00000477725	ENSG00000129824	RPS4Y1	Y	non-PAR	NA	NA
0.0913	ENST00000284856	ENSG00000154620	TMSB4Y	Y	non-PAR	NA	NA
0.0886	ENST00000382772	ENSG00000198692	EIF1AY	Y	non-PAR	NA	NA
0.0732	ENST00000383052	ENSG00000067646	ZFY	Y	non-PAR	NA	NA
0.0648	ENST00000317961	ENSG00000012817	KDM5D	Y	non-PAR	NA	NA
0.0642	ENST00000469101	ENSG00000067048	DDX3Y	Y	non-PAR	NA	NA
0.0585	ENST00000447300	ENSG00000012817	KDM5D	Y	non-PAR	NA	NA
0.0568	ENST00000469599	ENSG00000012817	KDM5D	Y	non-PAR	NA	NA
0.0471	ENST00000485154	ENSG00000012817	KDM5D	Y	non-PAR	NA	NA
0.0412	ENST00000472510	ENSG00000067048	DDX3Y	Y	non-PAR	NA	NA
0.0388	ENST00000624098	ENSG00000183878	UTY	Y	non-PAR	NA	NA
0.0294	ENST00000440554	ENSG00000067048	DDX3Y	Y	non-PAR	NA	NA
0.0259	ENST00000493363	ENSG00000067048	DDX3Y	Y	non-PAR	NA	NA
0.0206	ENST00000338981	ENSG00000114374	USP9Y	Y	non-PAR	NA	NA
0.0194	ENST00000471409	ENSG00000114374	USP9Y	Y	non-PAR	NA	NA
0.0193	ENST00000426564	ENSG00000114374	USP9Y	Y	non-PAR	NA	NA
0.0192	ENST00000495478	ENSG00000067048	DDX3Y	Y	non-PAR	NA	NA
0.0152	ENST00000463199	ENSG00000067048	DDX3Y	Y	non-PAR	NA	NA
0.0117	ENST00000400457	ENSG00000099715	PCDH11Y	Y	non-PAR	NA	NA
0.0113	ENST00000474365	ENSG00000183878	UTY	Y	non-PAR	NA	NA
0.0077	ENST00000638630	ENSG00000124313	IQSEC2	X	non-PAR	escape	Tukiainen et al 2017
0.0043	ENST00000357242	ENSG00000133138	TBC1D8B	X	non-PAR	inactive	Tukiainen et al 2017
0.0039	ENST00000373583	ENSG00000147099	HDAC8	X	non-PAR	inactive	Tukiainen et al 2017
0.0025	ENST00000457085	ENSG00000102172	SMS	X	non-PAR	inactive	Tukiainen et al 2017
0.0018	ENST00000504541	ENSG00000188153	COL4A5	X	non-PAR	inactive	Tukiainen et al 2017
0.0012	ENST00000382872	ENSG00000165246	NLGN4Y	Y	non-PAR	NA	NA
0.0011	ENST00000243213	ENSG00000123496	IL13RA2	X	non-PAR	unknown	Tukiainen et al 2017
0.0004	ENST00000317552	ENSG00000101871	MID1	X	non-PAR	inactive	Tukiainen et al 2017
0	ENST00000455452	ENSG00000068308	OTUD5	X	non-PAR	inactive	Tukiainen et al 2017
-0.0001	ENST00000416035	ENSG00000102054	RBBP7	X	non-PAR	variable	Tukiainen et al 2017
-0.0009	ENST00000503515	ENSG00000157514	TSC22D3	X	non-PAR	inactive	Tukiainen et al 2017
-0.0054	ENST00000482871	ENSG00000005302	MSL3	X	non-PAR	escape	Tukiainen et al 2017
-0.0056	ENST00000379593	ENSG00000173674	EIF1AX	X	non-PAR	escape	Tukiainen et al 2017
-0.0063	ENST00000316084	ENSG00000198034	RPS4X	X	non-PAR	escape	Tukiainen et al 2017
-0.0101	ENST00000414209	ENSG00000225470	JPX	X	non-PAR	escape	Tukiainen et al 2017
-0.0114	ENST00000376207	ENSG00000049768	FOXP3	X	non-PAR	inactive	Tukiainen et al 2017
-0.0114	ENST00000481586	ENSG00000102054	RBBP7	X	non-PAR	variable	Tukiainen et al 2017
-0.0118	ENST00000468028	ENSG00000169249	ZRSR2	X	non-PAR	escape	Tukiainen et al 2017
-0.0138	ENST00000472897	ENSG00000102317	RBM3	X	non-PAR	variable	Tukiainen et al 2017
-0.0141	ENST00000373304	ENSG00000173198	CYSLTR1	X	non-PAR	inactive	Tukiainen et al 2017
-0.016	ENST00000342972	ENSG00000187601	MAGEH1	X	non-PAR	inactive	Tukiainen et al 2017
-0.0183	ENST00000486593	ENSG00000005893	LAMP2	X	non-PAR	inactive	Tukiainen et al 2017
-0.0188	ENST00000276062	ENSG00000147123	NDUFB11	X	non-PAR	inactive	Tukiainen et al 2017
-0.0215	ENST00000330154	ENSG00000184867	ARMCX2	X	non-PAR	inactive	Tukiainen et al 2017
-0.0229	ENST00000489298	ENSG00000182518	FAM104B	X	non-PAR	inactive	Tukiainen et al 2017
-0.0236	ENST00000458024	ENSG00000184867	ARMCX2	X	non-PAR	inactive	Tukiainen et al 2017
-0.0239	ENST00000485052	ENSG00000046651	OFD1	X	non-PAR	escape	Tukiainen et al 2017
-0.0263	ENST00000356824	ENSG00000184867	ARMCX2	X	non-PAR	inactive	Tukiainen et al 2017
-0.0274	ENST00000404022	ENSG00000102054	RBBP7	X	non-PAR	variable	Tukiainen et al 2017
-0.029	ENST00000440675	ENSG00000184867	ARMCX2	X	non-PAR	inactive	Tukiainen et al 2017
-0.0322	ENST00000431196	ENSG00000147050	KDM6A	X	non-PAR	escape	Tukiainen et al 2017
-0.0355	ENST00000328766	ENSG00000184867	ARMCX2	X	non-PAR	inactive	Tukiainen et al 2017
-0.0432	ENST00000375060	ENSG00000102316	MAGED2	X	non-PAR	inactive	Tukiainen et al 2017
-0.0657	ENST00000373298	ENSG00000078596	ITM2A	X	non-PAR	inactive	Tukiainen et al 2017
-0.168	ENST00000602495	ENSG00000229807	XIST	X	non-PAR	escape	Tukiainen et al 2017
-0.3735	ENST00000429829	ENSG00000229807	XIST	X	non-PAR	escape	Tukiainen et al 2017

## Sheet: S5C - Model features Mouse Micr
coef	gene_name	chromosome_name	region	ensembl_gene_id	xci_status	reference	hsapiens_homolog
0.1999	Eif2s3y	Y	non-PAR	ENSMUSG00000069049	NA	NA
0.1982	Ddx3y	Y	non-PAR	ENSMUSG00000069045	NA	NA	DDX3Y
0.1901	Uty	Y	non-PAR	ENSMUSG00000068457	NA	NA	UTY
0.098	Kdm5d	Y	non-PAR	ENSMUSG00000056673	NA	NA	KDM5D
0.0122	Cdk16	X	non-PAR	ENSMUSG00000031065	NA	NA	CDK16
0.0037	Hdac6	X	non-PAR	ENSMUSG00000031161	NA	NA	HDAC6
0.0029	Bex1	X	non-PAR	ENSMUSG00000050071	NA	NA	BEX1;BEX2
0.0028	Mecp2	X	non-PAR	ENSMUSG00000031393	NA	NA	MECP2
0.0025	Syn1	X	non-PAR	ENSMUSG00000037217	NA	NA	SYN1
-0.0001	Mospd2	X	non-PAR	ENSMUSG00000061778	NA	NA	MOSPD2
-0.0004	Rbmx2	X	non-PAR	ENSMUSG00000031107	NA	NA	RBMX2
-0.001	Ddx3x	X	non-PAR	ENSMUSG00000000787	escape	Berletch et al. 2015; Yang et al. 2010	DDX3X;DDX3X
-0.0011	Nkap	X	non-PAR	ENSMUSG00000016409	NA	NA	NKAP
-0.0017	Sash3	X	non-PAR	ENSMUSG00000031101	NA	NA	SASH3
-0.002	1810030O07Rik	X	non-PAR	ENSMUSG00000044148	escape	Yang et al. 2010	CXorf38
-0.002	Zrsr2	X	non-PAR	ENSMUSG00000031370	NA	NA
-0.0059	Tsc22d3	X	non-PAR	ENSMUSG00000031431	NA	NA	TSC22D3
-0.0068	Smc1a	X	non-PAR	ENSMUSG00000041133	NA	NA	SMC1A
-0.0071	Psmd10	X	non-PAR	ENSMUSG00000031429	NA	NA	PSMD10
-0.0076	Hmgn5	X	non-PAR	ENSMUSG00000031245	NA	NA	HMGN5
-0.0084	Srpk3	X	non-PAR	ENSMUSG00000002007	NA	NA	SRPK3
-0.0121	Prrg1	X	non-PAR	ENSMUSG00000047996	NA	NA	PRRG1
-0.0235	Utp14a	X	non-PAR	ENSMUSG00000063785	escape	Berletch et al. 2015	UTP14A;UTP14C
-0.0238	Xist	X	non-PAR	ENSMUSG00000086503	escape	Berletch et al. 2015; Yang et al. 2010	;
-0.0245	Rap2c	X	non-PAR	ENSMUSG00000050029	NA	NA	RAP2C
-0.0246	Btk	X	non-PAR	ENSMUSG00000031264	NA	NA	BTK
-0.0248	Igbp1	X	non-PAR	ENSMUSG00000031221	NA	NA	IGBP1P2;IGBP1
-0.0249	Arhgef6	X	non-PAR	ENSMUSG00000031133	NA	NA	ARHGEF6
-0.0301	Zfp182	X	non-PAR	ENSMUSG00000054737	NA	NA	ZNF182
-0.0505	Kdm6a	X	non-PAR	ENSMUSG00000037369	escape	Berletch et al. 2015; Yang et al. 2010	;

[truncated: 10 more sheets: S5D Model Features Mouse RNA-se, S6 - Cell line y chromosome los, S7A- Breakdown misannot, S7B - Misannot rates w HC sampl, S7C - Est misannot by clusterin, S8A - Drug Exposure Studies, S8B - Drug sex bias, S9A - Cancer drugs, S9B - Neuro drugs, S10 - Sample source breakdown]
